# Supplementary material for: Assessing the Presence of Phosphoinositides on Autophagosomal Membrane in Yeast by Live Cell Imaging
Source: Microorganisms. 2024 Jul 18;12(7):1458. doi: 10.3390/microorganisms12071458 (PMC11279164; doi:10.3390/microorganisms12071458)
Supplement: Supplementary file 1 [file microorganisms-12-01458-s001.zip]

Archive with 4 entries (4 files):
- Supplemental Data - Plasmid Map.zip
- Table S1 yeast strains-202400711.pdf
- Table S2 Plasmids-20240712.pdf
- Table S3 primers.pdf
